# Supplementary material for: HRQoL assessment by SRS-30 for Chinese patients with surgery for Adolescent Idiopathic Scoliosis (AIS)
Source: Scoliosis. 2015 Feb 11;10(Suppl 2):S19. doi: 10.1186/1748-7161-10-S2-S19 (PMC4331737; doi:10.1186/1748-7161-10-S2-S19)
Supplement: Additional files 1 — Demographic characteristics of AIS patients by gender [file 1748-7161-10-S2-S19-S1.xlsx]

## Sheet: Table 1 (2)
Demographical variables	Gender		p
	Male (N(%))	Female (N(%))
	(N = 20)	(N = 84)
Year of surgery (N (%))
2009	0	6 (7.1)	0.131
2010	6 (30.0)	19 (22.6)
2011	2 (10.0)	25 (29.8)
2012	6 (30.0)	11 (13.1)
2013	6 (30.0)	23 (27.4)
Age (N (%))
Mean±SD	17.65±3.07	15.92±3.10	0.027
≤12	1 (5.0)	10 (11.9)	0.011
13-14	1 (5.0)	21 (25.0)
15-16	5 (25.0)	20 (23.8)
17-18	8 (40.0)	16 (19.0)
19-20	1 (5.0)	14 (16.7)
≥21	4 (20.0)	3 (3.6)
Max pre-op Cobb’s angle	77.35±17.10	68.41±12.62	0.027
Max post-op Cobb’s angle	25.88±9.73	21.90±10.84	0.015
Max follow-up Cobb’s angle	31.06±10.21	27.80±11.97	0.3
Pre-op – Post-op	51.47±10.78	46.51±11.11	0.166
Percentage of corrected Cobb’s angle after surgery	67.02±7.70	68.47±13.36	0.55
Percentage change in Cobb’s angle between follow-up and after surgery (i.e. correction loss at follow-up)	23.36±18.97	32.14±18.93	0.087
Follow-up period (years)	2.14±0.87	2.31±0.91	0.447
(Mean±SD (Range))	(0.57, 3.47)	(0.52, 3.49)
