# Supplementary material for: HRQoL assessment by SRS-30 for Chinese patients with surgery for Adolescent Idiopathic Scoliosis (AIS)
Source: Scoliosis. 2015 Feb 11;10(Suppl 2):S19. doi: 10.1186/1748-7161-10-S2-S19 (PMC4331737; doi:10.1186/1748-7161-10-S2-S19)
Supplement: Additional files 2 — Mean scores of individual domains and composite scores at Pre-op, Discharge, and Follow-up by gender [file 1748-7161-10-S2-S19-S2.xlsx]

## Sheet: Table 2
Mean scores	Pre-op		p		Discharge		p		Follow-up		p
	Male	Female			Male	Female			Male	Female
Function/Activity	4.12±0.43	4.04±0.50	0.49		2.61±1.33	2.67±1.17	0.86		3.08±1.08	3.24±1.03	0.642
Pain	4.31±0.46	4.21±0.59	0.459		2.05±1.79	2.33±1.65	0.499		2.40±2.26	2.06±2.11	0.524
Self-image/Appearance	3.18±0.65	3.28±0.54	0.474		4.15±0.80	3.78±0.83	0.094		4.19±0.52	4.21±0.59	0.952
Mental healtha	3.86±0.52	3.89±0.70	0.869		-	-	-		-	-	-
Satisfaction with management	3.73±0.80	3.61±0.90	0.617		4.72±0.57	4.56±0.64	0.321		4.83±0.39	4.57±0.58	0.078
